# Supplementary material for: New Chemicals Suppressing SARS-CoV-2 Replication in Cell Culture
Source: Molecules. 2022 Sep 5;27(17):5732. doi: 10.3390/molecules27175732 (PMC9457583; doi:10.3390/molecules27175732)
Supplement: Supplementary file 1 [file molecules-27-05732-s001.zip]

Archive with 1 entries (1 files):
- molecules-1894619-supplementary.pdf
